# Supplementary material for: Serotype Distribution and Antimicrobial Resistance of Streptococcus pneumoniae Invasive Isolates Collected at the Italian Hospital of Desio, Lombardy, from 2008 to 2016
Source: Front Public Health. 2017 Jul 14;5:169. doi: 10.3389/fpubh.2017.00169 (PMC5510286; doi:10.3389/fpubh.2017.00169)
Supplement: Data Sheet S1 — Data set used in this study contains information about year of isolation of Streptococcus pneumoniae strain, patient age at the time of detection, patient gender, serotype of pneumococcal strains isolated, antibiotic resistance [name of antimicrobial agent to which a S. pneumoniae strain showed resistance and minimum inhibitory concentration (MIC) value], and tissue site of S. pneumoniae infection. [file Data_Sheet_1.XLSX]

## Sheet: Foglio1
SAMPLE	ANNO	SEX	AGE	PNEUMOCOCCAL SEROTYPE	ANTIBIOTIC RESISTENCE (MIC)	INFECTION
PATIENT 1	2008	F	45	15A	Erythromycin (MIC ≥ 1 µg/ml) , Tetracycline (MIC ≥ 16 µg/ml) , and Penicillin (MIC ≥ 2 µg/ml)	SEPSIS
PATIENT 2	2008	F	30	18A		MENINGITIS
PATIENT 3	2008	M	80	19A		MENINGITIS
PATIENT 4	2009	M	48	11A		MENINGITIS
PATIENT 5	2009	M	8	19A		SEPSIS/MENINGITIS
PATIENT 6	2009	M	10	19A		SEPSIS
PATIENT 7	2009	M	8	12F		SEPSIS
PATIENT 8	2009	M	28	19A	Erythromycin (MIC ≥ 1 µg/ml) , Tetracycline (MIC ≥ 16 µg/ml)	SEPSIS
PATIENT 9	2009	M	46	5		SEPSIS
PATIENT 10	2010	M	77	24A	Erythromycin (MIC ≥ 1 µg/ml) , Tetracycline (MIC ≥ 16 µg/ml) , and Penicillin (MIC ≥ 2 µg/ml)	MENINGITIS
PATIENT 11	2010	F	76	3		SEPSIS/MENINGITIS
PATIENT 12	2011	F	66	15B	Erythromycin (MIC ≥ 1 µg/ml) , Tetracycline (MIC ≥ 16 µg/ml)	MENINGITIS
PATIENT 13	2011	M	42	19F	Erythromycin (MIC ≥ 1 µg/ml) , Tetracycline (MIC ≥ 16 µg/ml)	SEPSIS/MENINGITIS
PATIENT 14	2011	M	5	1		SEPSIS
PATIENT 15	2012	M	45	19F		SEPSIS/MENINGITIS
PATIENT 16	2012	M	70	3	Erythromycin (MIC ≥ 1 µg/ml) , Tetracycline (MIC ≥ 16 µg/ml)	SEPSIS/MENINGITIS
PATIENT 17	2012	M	71	3		SEPSIS/MENINGITIS
PATIENT 18	2012	M	12	1		SEPSIS
PATIENT 19	2012	F	74	22F		SEPSIS
PATIENT 20	2012	F	94	19A	Erythromycin (MIC ≥ 1 µg/ml) , Tetracycline (MIC ≥ 16 µg/ml)	SEPSIS
PATIENT 21	2012	M	75	3		SEPSIS
PATIENT 22	2012	F	70	19A		SEPSIS/MENINGITIS
PATIENT 23	2013	F	41	24A	Erythromycin (MIC ≥ 1 µg/ml) , Tetracycline (MIC ≥ 16 µg/ml) , and Penicillin (MIC ≥ 2 µg/ml)	MENINGITIS
PATIENT 24	2013	F	40	3		MENINGITIS
PATIENT 25	2013	M	63	19A	Erythromycin (MIC ≥ 1 µg/ml) , Tetracycline (MIC ≥ 16 µg/ml)	SEPSIS
PATIENT 26	2013	M	80	3		SEPSIS
PATIENT 27	2013	F	80	16A		SEPSIS
PATIENT 28	2013	M	5	38		SEPSIS
PATIENT 29	2013	F	78	20	Erythromycin (MIC ≥ 1 µg/ml) , Tetracycline (MIC ≥ 16 µg/ml)	SEPSIS
PATIENT 30	2014	M	6	23B		SEPSIS/MENINGITIS
PATIENT 31	2014	M	79	19A	Erythromycin (MIC ≥ 1 µg/ml) , Tetracycline (MIC ≥ 16 µg/ml)	SEPSIS
PATIENT 32	2014	F	95	23F	Erythromycin (MIC ≥ 1 µg/ml) , Tetracycline (MIC ≥ 16 µg/ml)	SEPSIS
PATIENT 33	2014	F	78	12B		SEPSIS
PATIENT 34	2014	F	75	19A		SEPSIS
PATIENT 35	2014	M	88	8		SEPSIS/MENINGITIS
PATIENT 36	2014	M	41	23F		SEPSIS
PATIENT 37	2014	F	44	10A		SEPSIS/MENINGITIS
PATIENT 38	2014	F	48	12		SEPSIS
PATIENT 39	2014	M	76	8		SEPSIS
PATIENT 40	2015	F	86	7F		SEPSIS
PATIENT 41	2015	M	70	12B		SEPSIS
PATIENT 42	2015	F	77	12B		MENINGITIS
PATIENT 43	2015	F	81	3		SEPSIS
PATIENT 44	2015	F	66	24A	Erythromycin (MIC ≥ 1 µg/ml) , Tetracycline (MIC ≥ 16 µg/ml) , and Penicillin (MIC ≥ 2 µg/ml)	MENINGITIS
PATIENT 45	2015	M	32	7F		SEPSIS
PATIENT 46	2015	M	95	6C	Erythromycin (MIC ≥ 1 µg/ml) , Tetracycline (MIC ≥ 16 µg/ml)	SEPSIS
PATIENT 47	2015	M	70	12F		SEPSIS
PATIENT 48	2015	F	71	3		SEPSIS
PATIENT 49	2015	M	52	14	Erythromycin (MIC ≥ 1 µg/ml) , Tetracycline (MIC ≥ 16 µg/ml)	SEPSIS
PATIENT 50	2015	M	6	12F		SEPSIS
PATIENT 51	2015	F	67	3	Erythromycin (MIC ≥ 1 µg/ml) , Tetracycline (MIC ≥ 16 µg/ml)	SEPSIS
PATIENT 52	2015	F	94	12F		SEPSIS
PATIENT 53	2015	F	93	7A		SEPSIS
PATIENT 54	2015	M	76	3		SEPSIS
PATIENT 55	2015	F	73	8		SEPSIS
PATIENT 56	2016	M	81	23A		SEPSIS
PATIENT 57	2016	M	96	11A		SEPSIS
PATIENT 58	2016	M	5	23B		SEPSIS
PATIENT 59	2016	F	77	18A		SEPSIS
PATIENT 60	2016	M	49	23B		SEPSIS/MENINGITIS
